# Supplementary material for: Dendrochemical Challenge in Climate Science: Whether Chemical Elements in Wood Reflect the Fluctuations in Weather Parameters
Source: Plants (Basel). 2022 Nov 25;11(23):3240. doi: 10.3390/plants11233240 (PMC9740880; doi:10.3390/plants11233240)
Supplement: Supplementary file 1 [file plants-11-03240-s001.zip]

Archive with 4 entries (4 files):
- Supplementary_material_for_Plants.pdf
- Table S25.pdf
- Table S26.pdf
- Table S27.pdf
